# Supplementary material for: Risk score prediction model based on single nucleotide polymorphism for predicting malaria: a machine learning approach
Source: BMC Bioinformatics. 2022 Aug 7;23:325. doi: 10.1186/s12859-022-04870-0 (PMC9358850; doi:10.1186/s12859-022-04870-0)
Supplement: Supplementary file 2 — Additional file 2. Table S2. A list of features ranked in ascending order obtained from our approach. [file 12859_2022_4870_MOESM2_ESM.xlsx]

## Sheet: S2
Table S2. A list of features ranked in ascending order obtained from our approach.
rsID
rs334
rs2070724
rs55958968
rs2069705
rs3798134
rs1799964
rs77389579
rs8176746
rs3211938
rs7809758
rs2227478
rs2329371
rs1394263
rs2243270
rs11568525
rs2243250
rs11575387
rs4650365
rs272893
rs229587
rs7663712
rs3194051
rs1800871
rs2075820
rs2297518
rs569108
rs156029
rs159903
rs6592961
rs1800587
rs4986790
rs3093662
rs11575522
rs17772565
rs5498
rs40401
rs6780995
rs3779074
rs20541
rs272867
rs3024500
rs1128127
rs2227491
rs187084
rs4986791
rs10040427
rs1800629
rs17561
rs7800827
rs17140229
rs2070729
rs542998
rs17172184
rs6964823
rs2243251
rs11955347
rs2522051
rs909253
rs6457452
rs9942705
rs1143634
rs3805685
rs3742785
rs2304081
rs7935564
rs2227485
rs1801033
rs1803632
rs730691
rs28459062
rs1801274
rs1800750
rs3900945
rs2234687
rs1800896
rs4132601
rs662083
rs17047660
rs2069718
rs2069727
rs461645
rs2289276
rs1805015
rs4526098
rs11552046
rs10230385
rs7779749
rs848
rs2230739
rs708567
rs3212227
rs919766
rs6897932
rs373533
rs2243248
rs11980407
rs115947774
rs5743809
rs4833095
rs25887
rs17172181
rs1800890
rs17047661
rs2242665
