# Supplementary material for: Risk score prediction model based on single nucleotide polymorphism for predicting malaria: a machine learning approach
Source: BMC Bioinformatics. 2022 Aug 7;23:325. doi: 10.1186/s12859-022-04870-0 (PMC9358850; doi:10.1186/s12859-022-04870-0)
Supplement: Supplementary file 3 — Additional file 3. Table S3. Results of different feature sets based on SNPs genotype data with wGRS as the target variable. Performance metrics are based on MAE and RMSE scores. [file 12859_2022_4870_MOESM3_ESM.xlsx]

## Sheet: S3
Table S3. Results of different feature sets based on SNPs genotype data with wGRS as the target variable. Performance metrics are based on MAE and RMSE scores.
	Best Parameter (MAE)			Best Parameter (RMSE)			Default Parameter (MAE)			Default Parameter (RMSE)
No. of Feature	LightGBM	XGBoost	Ridge Regression	LightGBM	XGBoost	Ridge Regression	LightGBM	XGBoost	Ridge Regression	LightGBM	XGBoost	Ridge Regression
1	0.037287	0.037675	0.037971	0.034497	0.033101	0.034502	0.037287	0.037287	0.037971	0.034497	0.034497	0.034727
2	0.087561	0.088041	0.088563	0.042486	0.04236	0.042353	0.087561	0.087501	0.088563	0.042486	0.042302	0.04258
3	0.100359	0.101232	0.100927	0.046007	0.045288	0.046141	0.100347	0.10049	0.100927	0.046015	0.046045	0.046358
4	0.190919	0.190841	0.191774	0.077272	0.07701	0.078278	0.190983	0.191855	0.191892	0.077896	0.079473	0.078487
5	0.189179	0.189745	0.191007	0.077519	0.077539	0.077674	0.189302	0.191482	0.191007	0.07791	0.08215	0.077854
6	0.195105	0.195245	0.197077	0.082769	0.083288	0.082543	0.195737	0.198631	0.197077	0.083766	0.089354	0.082722
7	0.201914	0.20343	0.202957	0.087887	0.087486	0.086527	0.202964	0.206591	0.202957	0.0892	0.095399	0.086709
8	0.210984	0.211007	0.21095	0.091569	0.09043	0.090097	0.212795	0.216326	0.21095	0.093936	0.100162	0.090272
9	0.22217	0.224369	0.222151	0.099017	0.101897	0.098171	0.223875	0.227817	0.222151	0.102185	0.109518	0.09835
10	0.230395	0.231334	0.231252	0.128132	0.129527	0.127646	0.23191	0.238702	0.231252	0.130826	0.142837	0.127802
11	0.240344	0.239795	0.23903	0.144347	0.143282	0.142111	0.242512	0.250878	0.23903	0.147507	0.161998	0.142251
12	0.249085	0.251204	0.247953	0.147627	0.148054	0.146134	0.252949	0.26284	0.247953	0.152697	0.169339	0.146271
13	0.266822	0.268646	0.266607	0.161553	0.163636	0.160035	0.270376	0.279461	0.266607	0.16623	0.180479	0.160182
14	0.313858	0.314838	0.312097	0.25528	0.257596	0.253624	0.31851	0.333816	0.312097	0.261636	0.289469	0.253624
15	0.316057	0.318578	0.314379	0.250313	0.251164	0.24822	0.32163	0.338054	0.314379	0.25712	0.285444	0.24822
16	0.378209	0.377925	0.374961	0.419045	0.417785	0.412564	0.384874	0.407234	0.374961	0.431458	0.481175	0.412732
17	0.378271	0.379995	0.375591	0.479757	0.482596	0.472518	0.385885	0.414403	0.375591	0.49475	0.562058	0.472686
18	0.427788	0.430569	0.425597	0.483711	0.487827	0.480918	0.435225	0.460809	0.425597	0.496523	0.555237	0.480918
19	0.420146	0.423878	0.420271	0.372787	0.376674	0.37195	0.423104	0.446419	0.420271	0.381203	0.43068	0.37195
20	0.486201	0.488312	0.486792	0.494459	0.499645	0.49572	0.491087	0.521153	0.486792	0.505796	0.570627	0.49572
21	0.486666	0.48826	0.487296	0.496451	0.49746	0.496919	0.491527	0.518515	0.487296	0.506163	0.561711	0.496919
22	0.518214	0.518653	0.519212	0.562296	0.565079	0.564048	0.522308	0.545315	0.519212	0.57295	0.623607	0.564048
23	0.517909	0.521545	0.516273	0.563765	0.569971	0.563514	0.519878	0.549468	0.516273	0.571473	0.629343	0.563514
24	0.523659	0.526088	0.519762	0.587759	0.594483	0.587653	0.526056	0.552823	0.519762	0.596104	0.649666	0.587653
25	0.521477	0.525626	0.518865	0.567728	0.573577	0.567553	0.526579	0.550531	0.518981	0.578628	0.633218	0.567553
26	0.537222	0.540948	0.53421	0.62294	0.632473	0.622293	0.542017	0.570262	0.534312	0.634437	0.701381	0.622293
27	0.566315	0.57135	0.566775	0.71057	0.728192	0.715906	0.570408	0.599935	0.566775	0.723265	0.788642	0.715906
28	0.584512	0.586589	0.58789	0.749646	0.763591	0.758972	0.587699	0.6206	0.58789	0.75914	0.835593	0.758972
29	0.59473	0.605053	0.598609	0.852047	0.879817	0.860526	0.601381	0.639681	0.598609	0.872444	0.968454	0.860526
30	0.613531	0.623758	0.614117	0.923639	0.951696	0.928791	0.623373	0.658976	0.614117	0.952283	1.04439	0.928791
31	0.609292	0.613539	0.61241	0.922244	0.935132	0.932456	0.617758	0.658031	0.61241	0.94857	1.05035	0.932456
32	0.613526	0.617085	0.616293	0.93057	0.939845	0.938916	0.621636	0.660122	0.616293	0.956266	1.04445	0.938916
33	0.622787	0.628185	0.624888	1.012	1.02949	1.01694	0.630735	0.674729	0.624888	1.04166	1.16394	1.01694
34	0.635582	0.639866	0.634843	1.04653	1.06739	1.04687	0.642664	0.684795	0.634843	1.07522	1.20045	1.04687
35	0.632281	0.639464	0.630845	1.00823	1.0373	1.00621	0.637551	0.670547	0.630845	1.03017	1.12572	1.00621
36	0.616681	0.621991	0.623233	0.886733	0.907193	0.902647	0.620164	0.656336	0.623329	0.901938	0.999594	0.902647
37	0.621359	0.626417	0.628264	0.868192	0.88964	0.886179	0.624423	0.654531	0.628264	0.885307	0.968895	0.886179
38	0.597608	0.607793	0.60576	0.831869	0.866409	0.850802	0.599859	0.63445	0.60576	0.845216	0.938375	0.850802
39	0.637214	0.645507	0.647011	0.955896	0.978944	0.977865	0.646527	0.679192	0.647011	0.979649	1.06494	0.977865
40	0.611363	0.620442	0.6209	0.846737	0.856776	0.868144	0.617799	0.649308	0.6209	0.863248	0.946693	0.868287
41	0.609799	0.614741	0.622853	0.838203	0.85434	0.863643	0.617521	0.651077	0.622853	0.855009	0.936515	0.863775
42	0.604646	0.616081	0.612786	0.840982	0.857	0.855695	0.607487	0.644637	0.612786	0.859959	0.94986	0.855901
43	0.59081	0.607585	0.596491	0.812086	0.858487	0.819784	0.592479	0.635883	0.596491	0.825594	0.932487	0.819996
44	0.622745	0.624283	0.620653	0.894885	0.907719	0.896565	0.619594	0.657832	0.620653	0.913453	1.02213	0.896806
45	0.621244	0.621117	0.627643	0.89996	0.909169	0.910407	0.622671	0.659536	0.627671	0.920428	1.02155	0.910815
46	0.631212	0.627255	0.633827	0.914699	0.913277	0.917767	0.628735	0.661012	0.633847	0.92391	1.0075	0.918173
47	0.627127	0.634133	0.635095	0.914416	0.930778	0.92738	0.628409	0.664461	0.635148	0.930891	1.02324	0.927804
48	0.637062	0.64854	0.644388	0.933511	0.96988	0.943715	0.643135	0.684053	0.644449	0.954977	1.06762	0.944158
49	0.641248	0.664511	0.647929	0.95325	1.01543	0.963619	0.646166	0.685124	0.648002	0.974048	1.07499	0.964072
50	0.626258	0.64642	0.636215	0.938228	0.960642	0.948555	0.63381	0.674137	0.636295	0.955408	1.05663	0.949022
51	0.668388	0.688935	0.67575	1.04201	1.08769	1.05612	0.673909	0.715423	0.675807	1.06477	1.17691	1.05661
52	0.678174	0.695079	0.690761	1.0649	1.10329	1.08703	0.685759	0.726796	0.690878	1.0895	1.20426	1.08757
53	0.70467	0.719732	0.714813	1.11705	1.15905	1.13879	0.708656	0.753438	0.714967	1.14417	1.27121	1.13936
54	0.704908	0.715889	0.712046	1.08848	1.12594	1.10739	0.705279	0.750088	0.71219	1.10801	1.23846	1.10793
55	0.698683	0.707536	0.70749	1.05174	1.07186	1.0673	0.702094	0.742154	0.707618	1.0682	1.17474	1.06783
56	0.68935	0.699052	0.699196	1.01044	1.03811	1.02712	0.694175	0.728273	0.699318	1.02572	1.11899	1.02766
57	0.700607	0.708125	0.710259	1.04817	1.06739	1.06559	0.700956	0.741505	0.710449	1.05495	1.15978	1.06617
58	0.686432	0.694812	0.69936	1.03438	1.05539	1.05781	0.688892	0.730095	0.699596	1.04483	1.15411	1.05845
59	0.689446	0.698727	0.708076	1.03544	1.05145	1.07453	0.691206	0.727773	0.708327	1.04536	1.13081	1.07518
60	0.685587	0.700887	0.707827	1.01976	1.04681	1.06237	0.689941	0.722266	0.7081	1.03206	1.10372	1.06608
61	0.687935	0.699102	0.704995	1.02341	1.04628	1.05832	0.689827	0.727621	0.705246	1.0318	1.11615	1.05899
62	0.695526	0.707249	0.712302	1.03333	1.0477	1.06859	0.695042	0.728415	0.712576	1.03639	1.11959	1.06929
63	0.681207	0.695781	0.702747	0.987443	1.032	1.02965	0.68136	0.719068	0.702939	0.991782	1.07993	1.03032
64	0.681515	0.695794	0.704821	1.00392	1.02905	1.04231	0.681869	0.723697	0.70502	1.00417	1.09441	1.04635
65	0.676116	0.690318	0.697309	0.990172	1.01556	1.02537	0.681643	0.714315	0.697519	1.00252	1.07416	1.02965
66	0.672581	0.686829	0.688135	0.952481	0.984524	0.984677	0.672397	0.711713	0.688402	0.957025	1.04767	0.988926
67	0.696679	0.702199	0.717535	0.993019	1.00462	1.0402	0.695505	0.73291	0.717824	0.996838	1.07364	1.04466
68	0.72239	0.729557	0.750342	1.07462	1.09155	1.13798	0.725395	0.76917	0.750634	1.08474	1.18402	1.14333
69	0.726806	0.732389	0.754381	1.07015	1.08506	1.13463	0.727569	0.764347	0.754681	1.07653	1.15091	1.14044
70	0.743095	0.75224	0.773147	1.1192	1.13722	1.18449	0.745144	0.786815	0.773461	1.11989	1.21704	1.19059
71	0.760168	0.778989	0.792515	1.21451	1.25487	1.29134	0.762348	0.818343	0.792821	1.22923	1.35959	1.2977
72	0.766149	0.780865	0.796888	1.22274	1.25758	1.30011	0.768389	0.813807	0.797199	1.23693	1.34726	1.30689
73	0.785047	0.794292	0.812247	1.29487	1.32302	1.35608	0.784147	0.834382	0.812593	1.30304	1.42437	1.36301
74	0.778683	0.790331	0.809232	1.27792	1.30305	1.34755	0.781256	0.830258	0.809612	1.29655	1.42119	1.35498
75	0.77906	0.792094	0.803971	1.27664	1.31825	1.32981	0.783243	0.82532	0.804303	1.29697	1.40836	1.33662
76	0.773587	0.800287	0.797148	1.27687	1.35227	1.3239	0.774673	0.818789	0.797483	1.29022	1.40192	1.33029
77	0.894462	0.917151	0.908974	1.90606	1.95006	1.95816	0.906008	0.972941	0.923227	1.94301	2.12218	1.99166
78	0.896591	0.93332	0.91446	1.92165	2.00102	1.9889	0.910953	0.980143	0.928561	1.97099	2.14099	2.02119
79	0.910602	0.952072	0.925234	1.9822	2.07887	2.04215	0.928829	0.999837	0.937504	2.04641	2.22465	2.07495
80	0.907669	0.95458	0.921907	1.9666	2.08867	2.02234	0.928966	0.993247	0.933527	2.03742	2.20495	2.0554
81	0.910856	0.950118	0.925502	1.97593	2.07139	2.0193	0.929332	0.997019	0.933624	2.03477	2.21601	2.04893
82	0.914039	0.964898	0.929909	1.99626	2.12757	2.04209	0.941626	1.00292	0.936709	2.08515	2.24968	2.07067
83	0.913452	0.965341	0.928776	2.00916	2.14089	2.05386	0.938538	1.00987	0.936539	2.0885	2.26437	2.08301
84	0.933263	0.98846	0.951347	2.10844	2.25563	2.15734	0.961528	1.0281	0.959743	2.19474	2.36771	2.19207
85	0.93628	0.982942	0.952992	2.10524	2.23062	2.15425	0.959561	1.02827	0.961941	2.18131	2.37177	2.18963
86	0.925281	0.973023	0.944129	2.00123	2.11634	2.05214	0.948601	1.01405	0.951352	2.08023	2.24542	2.08145
87	0.926059	0.969396	0.94441	2.01274	2.11745	2.06651	0.94702	1.01612	0.953202	2.08166	2.26198	2.09738
88	0.940158	0.988499	0.958234	2.08719	2.21671	2.14334	0.958538	1.02787	0.968955	2.15095	2.35037	2.17941
89	0.932819	0.982121	0.955724	2.04356	2.17845	2.10993	0.955202	1.02535	0.965598	2.11476	2.29569	2.14521
90	0.958553	1.00181	0.974361	2.0711	2.19342	2.12725	0.976016	1.03143	0.985629	2.13455	2.2978	2.16555
91	0.952922	1.00306	0.97222	2.07646	2.28174	2.12942	0.972035	1.04868	0.983979	2.13446	2.34809	2.16986
92	0.959586	1.01184	0.979169	2.08316	2.21615	2.14657	0.980991	1.04996	0.99085	2.15668	2.36561	2.1868
93	0.957621	1.00097	0.972974	2.05806	2.28298	2.11986	0.975102	1.0364	0.984505	2.12624	2.29555	2.1588
94	0.97151	1.02444	0.993696	2.09506	2.31475	2.15957	0.983534	1.05839	1.00108	2.14716	2.35852	2.195
95	0.97486	1.02391	1.0008	2.11142	2.25921	2.18621	0.994533	1.06666	1.00814	2.17977	2.39809	2.22261
96	0.972513	1.02392	0.99509	2.10532	2.26105	2.17528	0.99014	1.0687	1.00251	2.18076	2.41309	2.2111
97	0.975236	1.0225	0.998266	2.12404	2.25707	2.18608	0.996691	1.06357	1.00534	2.20077	2.3818	2.22023
98	0.965554	1.00984	0.989315	2.08463	2.22007	2.1511	0.989704	1.04242	0.996248	2.15985	2.3219	2.18347
99	1.0846	1.14542	1.1055	2.3581	2.58994	2.41864	1.09769	1.14377	1.10875	2.41265	2.59276	2.45345
100	1.09336	1.12401	1.12363	2.33169	2.44935	2.41819	1.10667	1.15766	1.12359	2.38691	2.59096	2.44412
101	1.08948	1.13497	1.11856	2.32587	2.48423	2.4112	1.10225	1.16436	1.12006	2.38764	2.61175	2.44043
102	1.10481	1.1609	1.13472	2.3868	2.61144	2.4746	1.11722	1.17766	1.13661	2.44998	2.67675	2.50696
103	1.04534	1.09909	1.0938	2.11028	2.29053	2.24714	1.06723	1.11196	1.09244	2.18589	2.35851	2.26555
104	1.11036	1.18326	1.14915	2.57389	2.83556	2.67213	1.12986	1.18867	1.15326	2.64791	2.85918	2.71609
