# Supplementary material for: Risk score prediction model based on single nucleotide polymorphism for predicting malaria: a machine learning approach
Source: BMC Bioinformatics. 2022 Aug 7;23:325. doi: 10.1186/s12859-022-04870-0 (PMC9358850; doi:10.1186/s12859-022-04870-0)
Supplement: Supplementary file 4 — Additional file 4. Table S4. Results of different feature sets based on SNPs genotype data with wGRS+GF as the target variable. Performance metrics are based on MAE and RMSE scores. [file 12859_2022_4870_MOESM4_ESM.xlsx]

## Sheet: S4
Table S4. Results of different feature sets based on SNPs genotype data with wGRS+GF as the target variable. Performance metrics are based on MAE and RMSE scores.
	Best Parameter (MAE)			Best Parameter (RMSE)			Default Parameter (MAE)			Default Parameter (RMSE)
No. of Feature	LightGBM	XGBoost	Ridge Regression	LightGBM	XGBoost	Ridge Regression	LightGBM	XGBoost	Ridge Regression	LightGBM	XGBoost	Ridge Regression
1	0.003251	0.005399	0.005673	0.000249	0.000326	0.000479	0.003251	0.003254	0.005673	0.000249	0.000249	0.000481
2	0.02173	0.024625	0.024058	0.00102	0.001154	0.001293	0.02173	0.021728	0.024051	0.00102	0.00102	0.001294
3	0.023007	0.025725	0.025139	0.001074	0.001183	0.001336	0.023001	0.023012	0.025128	0.001074	0.001077	0.001338
4	0.071142	0.071617	0.072376	0.011186	0.011328	0.012271	0.071046	0.07112	0.072558	0.011121	0.011162	0.012274
5	0.068729	0.068321	0.072648	0.011393	0.011594	0.012428	0.068828	0.068948	0.072648	0.011404	0.011464	0.01243
6	0.070046	0.07084	0.075506	0.011907	0.012232	0.013372	0.070248	0.070423	0.075506	0.011967	0.012044	0.013375
7	0.069623	0.070178	0.074989	0.011865	0.012212	0.01326	0.069861	0.070276	0.074989	0.011898	0.012014	0.013287
8	0.070608	0.071191	0.076916	0.012248	0.012545	0.013775	0.071112	0.071862	0.076917	0.012353	0.0126	0.013803
9	0.073132	0.073319	0.079432	0.012879	0.013204	0.01451	0.073547	0.074559	0.079432	0.013012	0.013371	0.014543
10	0.074813	0.074932	0.083101	0.015516	0.015789	0.017761	0.07524	0.076866	0.083101	0.015601	0.016152	0.017795
11	0.075998	0.076579	0.082094	0.014945	0.015109	0.016232	0.07622	0.078494	0.082088	0.015065	0.015969	0.016235
12	0.078701	0.079305	0.083782	0.015018	0.015096	0.016023	0.078918	0.081554	0.083782	0.015143	0.016047	0.016026
13	0.08459	0.085033	0.089592	0.016248	0.016252	0.017423	0.084601	0.087291	0.089592	0.016268	0.017195	0.017426
14	0.11047	0.111174	0.113426	0.035539	0.035673	0.036304	0.111371	0.117283	0.113407	0.035965	0.039034	0.036307
15	0.110566	0.110905	0.1134	0.034774	0.034877	0.035614	0.111682	0.116965	0.11343	0.035355	0.038359	0.035619
16	0.147928	0.146446	0.149329	0.082283	0.081175	0.081389	0.149956	0.160081	0.149901	0.084094	0.092648	0.082075
17	0.147792	0.147755	0.149327	0.089489	0.088294	0.088488	0.150802	0.162212	0.150044	0.092265	0.102858	0.089285
18	0.196926	0.197714	0.202291	0.098397	0.098712	0.100238	0.198755	0.208657	0.202304	0.100187	0.109086	0.100244
19	0.193727	0.195681	0.199687	0.075648	0.076132	0.077657	0.194038	0.203265	0.199686	0.076686	0.084193	0.077657
20	0.222013	0.223117	0.227382	0.1006	0.101021	0.102796	0.223443	0.235831	0.227379	0.102072	0.111041	0.102796
21	0.221793	0.222943	0.227037	0.10054	0.103553	0.102663	0.223922	0.235187	0.227037	0.102325	0.111086	0.102663
22	0.231603	0.232967	0.23713	0.109914	0.110752	0.112062	0.23315	0.243909	0.23713	0.111135	0.119693	0.112062
23	0.228304	0.229655	0.232134	0.108042	0.108559	0.109556	0.231528	0.242631	0.232137	0.109873	0.118647	0.109556
24	0.229382	0.232628	0.233746	0.110417	0.11179	0.112161	0.232724	0.244247	0.233749	0.112432	0.120969	0.112161
25	0.230206	0.231939	0.234306	0.109461	0.111303	0.111111	0.233739	0.24666	0.234306	0.11203	0.12177	0.111111
26	0.235237	0.237519	0.238971	0.11603	0.117102	0.117542	0.237684	0.249554	0.238971	0.117992	0.128025	0.117542
27	0.246914	0.248808	0.250798	0.131352	0.134143	0.133198	0.247921	0.263499	0.250803	0.132891	0.146735	0.133198
28	0.253101	0.253124	0.256018	0.135862	0.137834	0.137912	0.254307	0.26972	0.256023	0.13806	0.151247	0.137912
29	0.255782	0.257769	0.258662	0.148672	0.149495	0.150064	0.256885	0.273379	0.258677	0.151075	0.166191	0.15007
30	0.262508	0.262399	0.264069	0.15715	0.157783	0.158127	0.262544	0.279	0.264088	0.159217	0.174943	0.158139
31	0.260643	0.265605	0.262602	0.156844	0.160123	0.157773	0.263827	0.279788	0.262732	0.160274	0.176793	0.157786
32	0.261207	0.263609	0.263536	0.157043	0.159053	0.15824	0.263331	0.282099	0.263687	0.160114	0.179375	0.158254
33	0.263186	0.266027	0.265276	0.165796	0.168779	0.16632	0.266478	0.282898	0.265478	0.169603	0.189558	0.166336
34	0.265648	0.266999	0.267399	0.167829	0.170642	0.168405	0.268343	0.28489	0.267431	0.17168	0.191537	0.168421
35	0.263616	0.266429	0.265801	0.163814	0.165925	0.164204	0.267032	0.283378	0.26597	0.167791	0.184979	0.164218
36	0.257155	0.25911	0.25959	0.141811	0.144161	0.143302	0.256995	0.269865	0.25959	0.142834	0.160739	0.143302
37	0.260578	0.264655	0.263473	0.140855	0.144148	0.143012	0.260076	0.274936	0.263473	0.141938	0.158348	0.143012
38	0.251805	0.256821	0.255506	0.13701	0.140455	0.13873	0.253301	0.268756	0.255512	0.138577	0.155931	0.13873
39	0.282674	0.286223	0.286452	0.170084	0.176173	0.173795	0.285506	0.302511	0.286541	0.173484	0.190689	0.17381
40	0.271341	0.273597	0.27509	0.151586	0.156358	0.154574	0.273851	0.289859	0.275088	0.153916	0.172125	0.154597
41	0.268383	0.27486	0.273149	0.147616	0.152839	0.151446	0.271419	0.288253	0.2732	0.149921	0.167704	0.151468
42	0.263062	0.267347	0.266137	0.145511	0.148649	0.147236	0.264313	0.282523	0.266332	0.14788	0.164992	0.147266
43	0.255745	0.257002	0.25682	0.137979	0.139615	0.138538	0.257129	0.274197	0.25704	0.140982	0.157528	0.138755
44	0.262166	0.269358	0.263323	0.146254	0.151252	0.146711	0.264763	0.283329	0.263589	0.150045	0.167906	0.146973
45	0.262795	0.266468	0.263399	0.14578	0.151168	0.146816	0.264656	0.282482	0.263726	0.149753	0.167991	0.147162
46	0.26352	0.265283	0.264735	0.146786	0.149379	0.147627	0.265945	0.281422	0.265077	0.15057	0.167577	0.147969
47	0.263828	0.267992	0.265247	0.148491	0.15193	0.148553	0.266646	0.283952	0.265588	0.151671	0.170979	0.148911
48	0.265824	0.266488	0.267375	0.150089	0.152398	0.150331	0.269456	0.284337	0.267781	0.154315	0.169181	0.15071
49	0.266406	0.271398	0.267836	0.15104	0.155999	0.151521	0.269889	0.284296	0.268251	0.155095	0.171134	0.151919
50	0.2605	0.264353	0.262459	0.147405	0.151288	0.148162	0.262255	0.280485	0.262905	0.150446	0.168553	0.148583
51	0.28585	0.288418	0.286917	0.172041	0.17438	0.172328	0.28828	0.305942	0.287421	0.176068	0.194825	0.17284
52	0.290408	0.291687	0.28918	0.176711	0.179359	0.175873	0.291163	0.312078	0.292526	0.179108	0.203564	0.178113
53	0.296308	0.30146	0.296656	0.183387	0.189047	0.183448	0.298216	0.32126	0.299667	0.18744	0.20857	0.185491
54	0.296411	0.30352	0.295787	0.180272	0.185324	0.180647	0.298105	0.319531	0.298694	0.183249	0.204193	0.181255
55	0.29435	0.298789	0.294271	0.175411	0.181128	0.1768	0.29573	0.315996	0.297301	0.178589	0.198006	0.177389
56	0.2912	0.29886	0.290952	0.170317	0.175763	0.169586	0.29197	0.310778	0.293964	0.172177	0.189966	0.171354
57	0.29807	0.302754	0.298871	0.177166	0.182938	0.177515	0.29928	0.318066	0.302594	0.179346	0.199928	0.179727
58	0.292705	0.298197	0.292863	0.17384	0.179838	0.17396	0.295466	0.311628	0.29728	0.176864	0.193701	0.176837
59	0.293902	0.297345	0.295135	0.174023	0.178387	0.175496	0.29556	0.315101	0.300111	0.176215	0.194582	0.178669
60	0.292871	0.294466	0.294409	0.171599	0.175596	0.173469	0.294087	0.311662	0.299306	0.173397	0.192594	0.176631
61	0.29221	0.296328	0.294088	0.171168	0.177163	0.173216	0.294104	0.310967	0.299015	0.173322	0.191009	0.176423
62	0.291326	0.297654	0.294372	0.170238	0.175817	0.173006	0.293537	0.313718	0.299322	0.172641	0.192975	0.176183
63	0.277344	0.278773	0.281609	0.156772	0.160177	0.159569	0.281284	0.302026	0.287106	0.160057	0.177917	0.162925
64	0.277191	0.280614	0.281086	0.156511	0.161425	0.159714	0.280158	0.300226	0.286617	0.1597	0.178394	0.163218
65	0.275356	0.278558	0.278206	0.154722	0.159388	0.156757	0.277331	0.296491	0.283612	0.15671	0.172387	0.160186
66	0.267786	0.27417	0.270399	0.146117	0.1515	0.148024	0.26957	0.289945	0.275765	0.147855	0.165943	0.151393
67	0.279878	0.284126	0.284262	0.154959	0.159229	0.158819	0.28266	0.300273	0.289877	0.157489	0.171993	0.162312
68	0.28778	0.296008	0.296524	0.164713	0.173295	0.172239	0.293382	0.314053	0.303195	0.16985	0.189022	0.1769
69	0.291803	0.294392	0.298292	0.166256	0.169499	0.172078	0.291698	0.310456	0.305242	0.16726	0.183278	0.177136
70	0.294038	0.298125	0.303372	0.170229	0.174374	0.177654	0.299018	0.31586	0.31039	0.17461	0.190074	0.18304
71	0.304099	0.30915	0.311724	0.188711	0.194266	0.195426	0.306049	0.331408	0.319673	0.191336	0.216632	0.201382
72	0.306084	0.312704	0.312072	0.190438	0.196756	0.195704	0.305872	0.330952	0.320092	0.191661	0.215485	0.201767
73	0.30596	0.307243	0.312261	0.194643	0.197657	0.19939	0.311221	0.332379	0.320599	0.200533	0.220921	0.205423
74	0.308386	0.309204	0.312158	0.195984	0.199399	0.199242	0.308623	0.331109	0.320674	0.198871	0.222368	0.205382
75	0.302343	0.309437	0.310915	0.191808	0.199266	0.197269	0.306089	0.326449	0.318962	0.195605	0.21603	0.202745
76	0.302088	0.308017	0.309943	0.192736	0.199038	0.197529	0.305755	0.331165	0.317807	0.196923	0.219566	0.202781
77	0.543305	0.55215	0.541689	0.670644	0.681473	0.668166	0.547477	0.596456	0.554362	0.682408	0.751226	0.691433
78	0.545645	0.550774	0.543289	0.679571	0.682878	0.6738	0.550555	0.602149	0.556016	0.688603	0.763623	0.697096
79	0.539622	0.548152	0.536416	0.680374	0.692348	0.675759	0.546686	0.597142	0.550697	0.693665	0.765696	0.69985
80	0.532304	0.542124	0.531658	0.672501	0.683305	0.669981	0.544036	0.594402	0.546604	0.69029	0.754761	0.694484
81	0.527974	0.540722	0.526115	0.663856	0.672652	0.658908	0.537758	0.587792	0.543276	0.675955	0.74391	0.685074
82	0.525995	0.53849	0.525121	0.660977	0.671641	0.659349	0.537049	0.587063	0.542659	0.676879	0.743199	0.685739
83	0.528986	0.540735	0.528319	0.667509	0.678778	0.665674	0.539624	0.592205	0.545875	0.682516	0.752671	0.69217
84	0.539922	0.556714	0.539231	0.701944	0.71701	0.699057	0.550762	0.599126	0.557724	0.718092	0.786372	0.727993
85	0.539151	0.551651	0.539409	0.700167	0.715656	0.698928	0.551012	0.609849	0.558345	0.717298	0.799091	0.728308
86	0.532071	0.543651	0.532568	0.673018	0.683001	0.671076	0.544598	0.599286	0.551002	0.689895	0.764728	0.698732
87	0.536924	0.557478	0.536997	0.678056	0.690576	0.677911	0.545519	0.60305	0.555074	0.692774	0.76889	0.705791
88	0.542124	0.557298	0.542197	0.696999	0.714793	0.696577	0.552068	0.605293	0.561184	0.713132	0.790027	0.726518
89	0.541566	0.558424	0.541849	0.694015	0.711003	0.693383	0.554748	0.605189	0.56076	0.712176	0.782054	0.723154
90	0.550064	0.564578	0.550927	0.702664	0.717867	0.7034	0.560029	0.613915	0.569977	0.719477	0.793984	0.733431
91	0.548127	0.561016	0.548038	0.700326	0.711414	0.701075	0.557856	0.609673	0.567938	0.719	0.795237	0.731771
92	0.548088	0.565455	0.548907	0.703009	0.720759	0.703011	0.560684	0.610626	0.56919	0.72233	0.792948	0.734032
93	0.547019	0.558398	0.548474	0.698204	0.708908	0.699837	0.554501	0.605634	0.568739	0.713254	0.785163	0.73076
94	0.546495	0.559072	0.550383	0.689572	0.701712	0.693703	0.561082	0.606905	0.571724	0.711718	0.777038	0.725905
95	0.54862	0.557053	0.551548	0.696252	0.703171	0.698055	0.56201	0.611664	0.573023	0.71653	0.78986	0.730479
96	0.545885	0.561886	0.550306	0.687952	0.703103	0.694232	0.560988	0.607166	0.571831	0.711886	0.777698	0.726712
97	0.548287	0.560774	0.550415	0.691559	0.702918	0.694489	0.560093	0.60754	0.572205	0.711868	0.782283	0.727556
98	0.547004	0.562738	0.549444	0.688264	0.704483	0.692369	0.556996	0.610845	0.571273	0.70927	0.785395	0.72544
99	0.621123	0.631601	0.627034	0.783127	0.791704	0.790809	0.631746	0.675778	0.646408	0.803531	0.877041	0.828015
100	0.624882	0.633347	0.632306	0.774203	0.787263	0.785399	0.634899	0.675265	0.650973	0.796236	0.865204	0.822054
101	0.623949	0.630449	0.630591	0.77457	0.781819	0.784566	0.634007	0.671212	0.649515	0.795159	0.858688	0.821474
102	0.625199	0.634626	0.632727	0.781778	0.807007	0.792587	0.635702	0.679534	0.652232	0.803279	0.876454	0.830543
103	0.599247	0.609505	0.61031	0.711504	0.720313	0.726388	0.611177	0.649212	0.628016	0.731699	0.798443	0.759058
104	0.63105	0.644454	0.636932	0.841366	0.860141	0.849292	0.640038	0.688952	0.65651	0.862375	0.946064	0.889342
